# Supplementary material for: Development of a targeted amplicon sequencing method for genotyping Cyclospora cayetanensis from fresh produce and clinical samples with enhanced genomic resolution and sensitivity
Source: Front Microbiol. 2023 Jun 16;14:1212863. doi: 10.3389/fmicb.2023.1212863 (PMC10311907; doi:10.3389/fmicb.2023.1212863)
Supplement: Supplementary file 3 [file Table_2.xlsx]

## Sheet: Sheet1
Table S2. Markers in the TAS assay with sufficient sequence coverage to be haplotyped for each sample
Marker haplotyped = 1, Marker not haplotyped = 0
Marker	CBL10A	CBL10B	CBL20A	CBL20B	CBL50A	CBL50B	CBL100A	CBL100B	CBL200A	CBL200B	PB01	PB02	PB03	PB04	PB05-1	PB05-2		TX11B	TX12B	TX13B	TX14B	TX15B	TX16B
AA	1	1	0	1	1	1	1	0	1	1	1	1	1	1	1	1		1	1	1	1	1	0
AC	1	1	0	0	0	1	1	0	1	1	1	1	1	1	1	1		0	0	1	1	1	0
AD	0	0	1	0	0	0	1	1	1	1	1	1	1	0	0	1		0	0	1	1	1	0
AE	1	0	0	1	0	1	1	1	1	1	1	0	1	0	1	1		0	0	1	1	1	0
AF	0	1	0	1	0	1	1	1	1	1	1	0	1	0	1	1		0	1	1	1	1	0
AG	1	1	0	0	0	0	1	0	1	1	1	1	1	1	1	1		1	1	1	1	1	1
AH	1	1	0	1	1	0	0	1	1	1	1	0	1	0	1	1		1	1	1	1	1	0
AJ	0	1	0	1	0	1	1	0	0	1	1	0	1	1	1	1		0	0	0	1	1	0
AK	0	0	0	0	0	0	1	0	1	0	0	0	1	1	0	0		0	0	0	1	0	0
AL	1	1	0	1	0	0	1	1	1	1	1	1	1	1	0	1		1	1	1	1	1	1
AM	1	1	0	1	1	1	0	1	1	1	1	1	1	1	1	1		1	1	1	0	0	1
AO	0	0	0	0	0	0	1	0	0	1	1	0	1	1	1	1		0	0	0	1	1	0
AP	1	1	1	1	1	1	1	1	0	1	1	1	1	1	1	1		1	0	1	1	1	0
AQ	1	1	0	1	0	1	0	1	1	1	1	1	1	1	1	1		1	1	1	1	1	1
AR	1	1	0	0	1	1	0	0	1	1	1	1	1	1	0	0		0	1	1	1	1	0
AS	1	1	1	1	1	0	1	1	1	1	1	1	1	1	0	1		1	1	1	1	1	1
AU	0	1	1	0	1	0	1	1	1	1	1	1	1	1	0	0		1	0	1	1	1	1
AV	1	0	0	0	0	0	1	0	0	0	1	1	1	1	1	1		1	0	1	1	1	0
AW	1	1	0	1	1	1	1	1	1	1	1	1	1	1	0	0		1	1	1	1	1	0
AX	1	1	1	1	1	1	1	1	1	1	1	1	1	1	1	1		1	1	1	1	1	0
AY	0	1	1	0	1	1	1	0	1	1	1	1	1	1	1	1		1	1	1	1	1	0
AZ	1	1	1	0	1	0	1	0	1	1	1	1	1	1	0	1		1	1	1	1	1	1
CA	0	0	0	0	1	1	0	1	1	1	1	0	1	1	1	1		0	0	1	1	1	0
CB	1	1	0	1	1	1	0	1	1	1	1	1	1	1	0	0		1	1	1	1	1	0
CC	1	0	0	0	1	1	0	0	1	1	1	1	1	0	0	0		0	0	1	1	1	0
CD	0	0	0	0	0	1	1	0	0	1	1	0	1	1	0	0		1	1	0	1	1	0
CE	1	1	1	0	0	1	1	1	1	1	1	1	1	1	1	1		1	1	1	1	1	0
CF	1	1	1	1	1	1	1	1	1	1	1	1	1	1	1	1		1	1	1	1	1	1
CG	1	1	1	1	1	1	1	1	1	1	1	1	1	1	1	1		1	1	1	1	1	1
CI	0	0	1	0	1	1	1	1	1	1	1	1	1	1	0	0		1	0	1	1	1	1
CJ	1	1	1	1	1	1	1	1	1	1	1	1	1	1	1	1		1	1	1	1	1	1
CK	1	1	1	1	1	1	1	1	1	1	1	1	1	1	1	1		1	1	1	1	1	1
CH	0	0	0	0	0	0	0	0	0	0	0	0	0	0	0	0		0	0	0	0	0	1
FA	0	0	1	1	1	0	0	0	1	1	1	1	1	1	0	0		1	0	0	1	1	0
FB	1	1	1	1	0	1	0	1	0	1	1	1	1	1	1	1		1	0	1	1	1	0
FC	1	1	1	1	1	1	1	0	1	1	1	1	1	1	1	1		1	1	1	1	1	0
FD	1	1	0	0	1	1	1	0	1	1	1	1	1	1	1	1		0	1	1	1	1	0
FE	1	1	1	1	1	1	1	1	1	1	1	1	1	1	0	1		1	1	1	1	1	1
FF	1	1	1	1	1	1	1	1	1	1	1	1	1	1	1	1		1	1	1	1	1	1
FG	1	1	0	1	0	1	0	1	0	0	1	1	1	1	1	1		1	0	1	1	1	0
FH	1	1	1	1	1	1	0	1	0	1	1	1	1	1	1	1		1	1	1	1	1	1
FI	1	1	1	1	0	1	1	1	1	0	1	1	1	1	1	1		1	1	1	1	1	1
FL	0	1	1	0	0	0	1	1	1	1	1	1	1	1	0	1		1	1	1	1	1	1
FM	0	0	0	0	0	0	1	1	1	1	1	0	1	1	1	1		0	0	1	1	1	1
FN	1	1	1	1	1	1	1	0	1	1	1	1	1	1	1	1		1	1	1	1	1	1
FP	1	1	1	1	0	0	0	1	1	1	1	1	1	1	1	1		1	1	1	1	1	0
FQ	1	0	0	0	1	1	1	0	1	1	1	1	1	0	0	0		0	0	1	1	1	0
FR	1	1	1	0	0	0	1	0	0	1	1	1	1	0	0	1		1	1	1	1	1	1
FT	0	0	0	0	0	0	0	0	1	1	1	0	1	1	0	0		1	1	1	1	1	1
FU	1	1	0	0	0	1	1	1	1	1	1	1	1	1	0	1		1	1	1	1	1	0
FV	1	0	0	0	0	1	1	1	1	1	1	1	1	1	0	1		1	1	1	1	1	1
FW	1	1	0	1	1	1	1	1	1	1	1	1	1	1	0	1		1	1	1	1	1	1
Total	37	37	24	28	28	35	38	32	42	47	50	41	51	44	30	40		38	34	46	50	49	24
